# Supplementary material for: Mucin induces CRISPR-Cas defense in an opportunistic pathogen
Source: Nat Commun. 2022 Jun 25;13:3653. doi: 10.1038/s41467-022-31330-3 (PMC9233685; doi:10.1038/s41467-022-31330-3)
Supplement: Supplementary file 3 — Supplementary Data 1 [file 41467_2022_31330_MOESM3_ESM.xlsx]

## Sheet: Suppl Table 1
			II-C				VI-B				Phage titer compared to ancestor	Colony type
Condition	Week	Isolate	Spacer (sequence)	Target	Strand	Position	Spacer (sequence)	Target	Strand	Position
LW	6	A6.1					GTAGTACTAGGAATATTGTTTTTTTCTGTT (+1)	B185	plus/plus	2064472 to 2064501	not tested
	4	B4.3					TATAATCTTTCTAGTTTACCGCCTCCAGA (+1)	V156	plus/minus	17984 to 18012	resistant	Rough
	5	B5.5					AAGAAGGAATAGGTATAATACAAAAAGAGA (+1)	B185	plus/plus	2510976 to 2511005	not tested
	8	B8.1					AAACGCAGCATCATTCAACGTATTTCTAAC (+1)	V156	plus/minus	25423 to 25452	resistant	Rough
	7	B7.8									resistant	Rough
LW + mucin	3	D3.1	ACAGCAATTTCTTTTTGATCAATTCCATT (+1)	V156	plus/minus	47331 to 47359	TCTATTTACTTCATTGCTAACGCTTGAATC (+1)	V156	plus/minus	27599 to 27628	not tested
	5	D5.1	GCTGTAAAAAAAGATGGTGAGATTATCGG (+1)	V156	plus/plus	2060 to 2088	ATACGCTAATACTAAAATTTGATACTTTT (+1)	V156	plus/minus	14896 to 14924	not tested
			ATTGAAAACAATTTAAAATATAACAAGGTA (+2)	V156	plus/plus	6510 to 6539	ATGGAATTGATCAAAAAGAAATTGCTGTTT (+2)	V156	plus/plus	47332 to 47361
	8	D8.1	TCGCAATAATTGTTCTTCTGTTGGCGTATA (+1)	V156	plus/minus	32803 to 32832					6.31579e-08	Rhizoid
			ATAAATTTTTTATTAGTGTTGGAAATGTT (+2)	V156	plus/plus	37742 to 37770
	10	D10.1					GATTCAAGCGTTAGCAATGAAGTAAATAG (+1)	V156	plus/plus	27599 to 27627	6.84211e-06	Rhizoid
	15	D15.1	AAAAACGGAGTAACAGTATGGGAACAAGAT (+1)	V156	plus/plus	40474 to 40503	TCTATTTACTTCATTGCTAACGCTTGAATC (+1)	V156	plus/minus	27599 to 27628	1.52632e-07	Rhizoid
			TTTCGATTACCTATACATCGAGAGGTTTTT (+2)	V156	plus/minus	44851 to 44880	ATATTCAGGAGTCGTATTGGATGAAAGTAG (+2)	V156	plus/plus	33406 to 33435
			GAGGTCTTATGATGCTGAAATGAGGACCGA (+3)	V156	plus/plus	7700 to 7729
	2	E2.2					TACACGAATGAAACGTTTTGAATAAACGTA (+1)	V156	plus/minus	47260 to 47289	not tested
	2	E2.4					GATAATATCAATCTTAAATCAGGAATTCG (+1)	B185	plus/minus	1975223 to 1975251	not tested
	7	E7.3					ATTGATTGATTTAATACTGAACCCAATAT (+1)	ATCC 49512	plus/minus	1202114 to 1202138	not tested
	10	E10.1					AAGGTTATACAATTAAATGAAATAGTAAT (+1)	V156	plus/plus	9793 to 9821	resistant	Rhizoid
							TCTCTAACCGCTGTACTGTCGTCAATTAAA (+2)	V156	plus/minus	22049 to 22078
							TACAAGATGTAACTCAAAATACGTAATTA (+3)	V156	plus/plus	10995 to 11023
							ATCGTGAACGCTCAAAGCTTCAATTTCATA (+4)	V156	plus/minus	28974 to 29003
	10	E10.7					TTACTTAAAATAATCCCTGCATTTGTAA (+1)	V156	plus/minus	19148 to 19175	resistant	Rough
	10	E10.2					TCAAATTTAGTGCATGAAAAAGCTTTTGA (+1)	V156	plus/plus	6588 to 6614	5.26316e-08	Rhizoid
	12	E12.2	AATGAGCAAGGAGATATAAAGGTAGTTAAT (+1)	V156	plus/plus	42430 to 42459					2.21053e-07	Rhizoid
			TTATTGATTTAATTACAAAAAAATAATTG (+2)	V156	plus/plus	10179 to 10207
	15	E15.5					TTTCAGGAGGTTAACTTTTTTGTTTTATTT (+1)	B185	plus/minus	1499137 to 1499166	not tested
	15	E15.8	TGTTTGACCTGGAATAGTAGGTAGTCTATG (+1)	V156	plus/minus	22396 to 22425	CTACAAGATGTAACTCAAAATACGTAATTA (+1)	V156	plus/plus	10994 to 11023	1.31579e-07	Rough
			TCGCTTAATGATTTGTTAGATTTAGGATA (+2)	V156	plus/plus	36382 to 36410	ACGCCTTATAAATTAGCTTGTACAGCTACA (+2)	V156	plus/plus	33494 to 33523
			ATTCAAGCGTTAGCAATGAAGTAAATAGA (+3)	V156	plus/plus	27600 to 27628
	5	F5.2	ATTATTAAACTACTTAATTTCCCATCTCTA (+1)	V156	plus/minus	33448 to 33477	TTTTGACCTAMTTGCCTGTTAATGTTAGG (+1)	V156	plus/minus	14128 to 14156	resistant	Rhizoid
			CTTACAATATAAATCATGGTTCCATAGGT (+2)	V156	plus/plus	2607 to 2635	CAACTGTTGATACTCCTGCATTTTCTTT (+2)	V156	plus/minus	27866 to 27893
			GTAAAGAGATGGCATTTTGTTTAAATCAT (+3)	V156	plus/plus	39621 to 39649
	6	F6.3									resistant	Rhizoid
	12	F12.7					ACCTACATCACAAGCTAATAACGTTACTA (+1)	B185	plus/minus	999814 to 999842	not tested
Shieh + mucin	2	J2.4					ACCTCAGTTATACCTGCCAAATAACGATTT (+1)	B185	plus/minus	2480780 to 2480809	not tested
							CCTACCTCTTCTTTTAAAAACTTCTTAGG (+2)	B185	plus/minus	2483155 to 2483183
	7	L7.2					AAGAAGGAATAGGTATAATACAAAAAGAGA (+1)	B185	plus/plus	2510976 to 2511005	not tested
A gray line means that there was no spacer acquisiton in the isolate.
