# Supplementary material for: Mucin induces CRISPR-Cas defense in an opportunistic pathogen
Source: Nat Commun. 2022 Jun 25;13:3653. doi: 10.1038/s41467-022-31330-3 (PMC9233685; doi:10.1038/s41467-022-31330-3)
Supplement: Supplementary file 5 — Supplementary Data 3 [file 41467_2022_31330_MOESM5_ESM.zip]

Archive with 2 entries (2 files):
- Supplementary data 3.html
- __MACOSX/._Supplementary data 3.html
