# Supplementary material for: Mucin induces CRISPR-Cas defense in an opportunistic pathogen
Source: Nat Commun. 2022 Jun 25;13:3653. doi: 10.1038/s41467-022-31330-3 (PMC9233685; doi:10.1038/s41467-022-31330-3)
Supplement: Supplementary file 6 — Supplementary Data 4 [file 41467_2022_31330_MOESM6_ESM.xlsx]

## Sheet: Suppl Table 1
		Sampled (PCR)			Collected for storage			Tested (immunity)			Sequenced
Week	Condition	Rhizoid	Rough	total	Rhizoid	Rough	total	Rhizoid	Rough	total	Rhizoid	Rough	total
1	LW		1	1		2	2		1	1
	LW + M		1	1		2	2
	Shieh	2	1	3	2	1	3	1	1	2
	Shieh + M	3	1	4	4	1	5	1	1	2
	control (no phage)				2		2	2		2
	Total	5	4	9	8	6	14	4	3	7	0	0	0
2	LW		8	8		2	2		1	1
	LW + M	7	8	15	5	2	7	4		4
	Shieh	9	3	12	2	1	3	1	1	2
	Shieh + M	10	2	12	2	2	4		2	2
	control (no phage)				2		2	2		2
	Total	26	21	47	11	7	18	7	4	11	0	0	0
3	LW		2	2		2	2		1	1
	LW + M	2	1	5	2	1	3	2	1	3
	Shieh	2	1	10	2	1	3	1		1
	Shieh + M	3	1	28	3	1	4	3		3
	control (no phage)				1	1	2	1	1	2	1		1
	Total	7	5	45	8	6	14	7	3	10	1	0	1
4	LW		15	15		3	3		3	3		2	2
	LW + M	14	2	16	4	1	5	4		4
	Shieh	13	2	15	2	1	3	1	1	2
	Shieh + M	13	2	15	2	1	3	2		2
	control (no phage)				1	1	2
	Total	40	21	61	9	7	16	7	4	11	0	2	2
5	LW		16	16		2	2		2	2
	LW + M	10	6	15	4	2	6	4	2	6
	Shieh	10	6	16	1	1	2	1		1
	Shieh + M	11	6	17	1	1	2	1		1
	control (no phage)				1	1	2	1	1	2
	Total	31	34	64	7	7	14	7	5	12	0	0	0
6	LW		26	26		2	2		2	2
	LW + M	12	12	24	3	1	4	3		3
	Shieh	12	12	24	2		2	1		1
	Shieh + M	12	16	28	2	2	4	2	2	4
	control (no phage)				1	1	2
	Total	36	66	102	8	6	14	6	4	10	0	0	0
7	LW		24	24		2	2		2	2
	LW + M	12	12	24	3	3	6	3	3	6
	Shieh	12	12	24	1	1	2	1		1
	Shieh + M	8	16	24	2	2	4	2	1	3
	control (no phage)				1	1	2	1		1
	Total	32	64	96	7	9	16	7	6	13	0	0	0
8	LW		24	24		2	2		2	2		1	1
	LW + M	12	12	24	6	5	11	6	5	11	1		1
	Shieh	15	9	24	1	1	2	1	1	2		1	1
	Shieh + M	8	16	24	1	5	6		5	5		2	2
	control (no phage)				1	1	2
	Total	35	61	96	9	14	23	7	13	20	1	4	5
10	LW		24	24		1	1		1	1
	LW + M	12	12	24	7	1	8	7	1	8
	Shieh	12	12	24	1	1	2	1		1	1		1
	Shieh + M	8	16	24	1	1	2	1		1
	control (no phage)				1	1	2
	Total	32	64	96	10	5	15	9	2	11	1	0	1
12	LW		24	24		1	1		1	1
	LW + M	12	12	24	4	3	7	4	3	7	1		1
	Shieh	12	12	24	1	1	2	1	1	2		1	1
	Shieh + M	8	16	24	1	2	3	1		1	1		1
	control (no phage)				1	1	2		1	1		1	1
	Total	32	64	96	7	8	15	6	6	12	2	2	4
15	LW		11	11		1	1		1	1
	LW + M	8	8	16	4	6	10	4	6	10	1	1	2
	Shieh	12	12	24	1	1	2	1		1
	Shieh + M	8	16	24	1	1	2	1	1	2
	control (no phage)				1	1	2	1	1	2	1	1	2
	Total	28	47	75	7	10	17	7	9	16	2	2	4
All	Total	304	451	787	91	85	176	74	59	133	7	10	17
