# Supplementary material for: Mucin induces CRISPR-Cas defense in an opportunistic pathogen
Source: Nat Commun. 2022 Jun 25;13:3653. doi: 10.1038/s41467-022-31330-3 (PMC9233685; doi:10.1038/s41467-022-31330-3)
Supplement: Supplementary file 8 — Source Data [file 41467_2022_31330_MOESM8_ESM.zip]

Archive with 12 entries (12 files):
- Source Data/Figure 2a.xlsx
- Source Data/Figure 2b.xlsx
- Source Data/Figure 3a VIB.xlsx
- Source Data/Figure 3a.xlsx
- Source Data/Figure 3b.xlsx
- Source Data/Figure 3c.xlsx
- Source Data/Figure 4a.xlsx
- Source Data/Figure 4b.xlsx
- Source Data/Figure 5a.xlsx
- Source Data/Figure 5b.xlsx
- Source Data/Figure 6.xlsx
- Source Data/Figure 7.xlsx
