# Supplementary material for: Mucin induces CRISPR-Cas defense in an opportunistic pathogen
Source: Nat Commun. 2022 Jun 25;13:3653. doi: 10.1038/s41467-022-31330-3 (PMC9233685; doi:10.1038/s41467-022-31330-3)
Supplement: Supplementary file 8 — Source Data [file 41467_2022_31330_MOESM8_ESM.zip › Source Data/Figure 2a.xlsx]

## Sheet: Sheet 1 - fig_2A_datasource
fig_2A_datasource
	sample	phage_titer	rep
1	LW	5000	a
2	LW_M	5000	a
3	Shieh	5000	a
4	Shieh_M	5000	a
5	LW	5000	b
6	LW_M	5000	b
7	Shieh	5000	b
8	Shieh_M	5000	b
9	LW	5000	c
10	LW_M	5000	c
11	Shieh	5000	c
12	Shieh_M	5000	c
13	LW	2.2e+09	a
14	LW_M	1.1e+09	a
15	Shieh	1.3e+09	a
16	Shieh_M	800000000	a
17	LW	1.4e+09	b
18	LW_M	2.2e+09	b
19	Shieh	200000000	b
20	Shieh_M	600000000	b
21	LW	1.7e+09	c
22	LW_M	2.8e+09	c
23	Shieh	800000000	c
24	Shieh_M	400000000	c
25	LW	700000000	a
26	LW_M	1.5e+09	a
27	Shieh	600000000	a
28	Shieh_M	300000000	a
29	LW	1.4e+09	b
30	LW_M	1.5e+09	b
31	Shieh	1.2e+07	b
32	Shieh_M	100000000	b
33	LW	1.5e+09	c
34	LW_M	1.9e+09	c
35	Shieh	400000000	c
36	Shieh_M	300000000	c
37	LW	1.6e+09	a
38	LW_M	1.6e+09	a
39	Shieh	4.9e+07	a
40	Shieh_M	1.1e+09	a
41	LW	1000000000	b
42	LW_M	2.4e+09	b
43	Shieh	6000000	b
44	Shieh_M	300000000	b
45	LW	1.2e+09	c
46	LW_M	2.1e+09	c
47	Shieh	2.8e+07	c
48	Shieh_M	300000000	c
49	LW	600000000	a
50	LW_M	700000000	a
51	Shieh	2.3e+07	a
52	Shieh_M	1.5e+09	a
53	LW	1.1e+09	b
54	LW_M	2000000000	b
55	Shieh	700000	b
56	Shieh_M	400000000	b
57	LW	1000000000	c
58	LW_M	700000000	c
59	Shieh	1.2e+07	c
60	Shieh_M	700000000	c
61	LW	700000000	a
62	LW_M	500000000	a
63	Shieh	4000000	a
64	Shieh_M	1.5e+09	a
65	LW	900000000	b
66	LW_M	400000000	b
67	Shieh	6000000	b
68	Shieh_M	2000000000	b
69	LW	500000000	c
70	LW_M	1.6e+09	c
71	Shieh	6000000	c
72	Shieh_M	100000000	c
73	LW	100000000	a
74	LW_M	400000000	a
75	Shieh	4000000	a
76	Shieh_M	1.6e+09	a
77	LW	500000000	b
78	LW_M	800000000	b
79	Shieh	1.7e+09	b
80	Shieh_M	1.4e+09	b
81	LW	400000000	c
82	LW_M	1000000000	c
83	Shieh	4.2e+07	c
84	Shieh_M	200000000	c
85	LW	600000000	a
86	LW_M	400000000	a
87	Shieh	6000000	a
88	Shieh_M	200000000	a
89	LW	500000000	b
90	LW_M	400000000	b
91	Shieh	500000000	b
92	Shieh_M	1.2e+09	b
93	LW	300000000	c
94	LW_M	1000000000	c
95	Shieh	300000000	c
96	Shieh_M	1.32e+08	c
97	LW	300000000	a
98	LW_M	200000000	a
99	Shieh	6000000	a
100	Shieh_M	900000000	a
101	LW	200000000	b
102	LW_M	200000000	b
103	Shieh	300000000	b
104	Shieh_M	700000000	b
105	LW	400000000	c
106	LW_M	500000000	c
107	Shieh	400000000	c
108	Shieh_M	200000000	c
109	LW	1.3e+08	a
110	LW_M	6.2e+07	a
111	Shieh	8000000	a
112	Shieh_M	2.07e+08	a
113	LW	200000000	b
114	LW_M	7.1e+07	b
115	Shieh	8.6e+07	b
116	Shieh_M	700000000	b
117	LW	200000000	c
118	LW_M	100000000	c
119	Shieh	5.3e+07	c
120	Shieh_M	8.1e+07	c
121	LW	500000000	a
122	LW_M	4.1e+07	a
123	Shieh	3000000	a
124	Shieh_M	500000000	a
125	LW	300000000	b
126	LW_M	50000000	b
127	Shieh	400000000	b
128	Shieh_M	400000000	b
129	LW	100000000	c
130	LW_M	400000000	c
131	Shieh	4000000	c
132	Shieh_M	5.2e+07	c
133	LW	200000000	a
134	LW_M	2.2e+07	a
135	Shieh	5000000	a
136	Shieh_M	9.1e+07	a
137	LW	300000000	b
138	LW_M	4.2e+07	b
139	Shieh	100000000	b
140	Shieh_M	300000000	b
141	LW	100000000	c
142	LW_M	100000000	c
143	Shieh	2000000	c
144	Shieh_M	4.2e+07	c
145	LW	200000000	a
146	LW_M	1.8e+07	a
147	Shieh	620000	a
148	Shieh_M	300000000	a
149	LW	100000000	b
150	LW_M	30000000	b
151	Shieh	400000000	b
152	Shieh_M	200000000	b
153	LW	100000000	c
154	LW_M	1.04e+08	c
155	Shieh	630000	c
156	Shieh_M	2.6e+07	c
157	LW	7.5e+07	a
158	LW_M	2.3e+07	a
159	Shieh	220000	a
160	Shieh_M	200000000	a
161	LW	100000000	b
162	LW_M	2.7e+07	b
163	Shieh	500000000	b
164	Shieh_M	600000000	b
165	LW	80000000	c
166	LW_M	3.9e+07	c
167	Shieh	260000	c
168	Shieh_M	20000000	c
169	LW	100000000	a
170	LW_M	1.7e+07	a
171	Shieh	160000	a
172	Shieh_M	1.2e+09	a
173	LW	3.7e+07	b
174	LW_M	1.9e+07	b
175	Shieh	600000000	b
176	Shieh_M	500000000	b
177	LW	200000000	c
178	LW_M	3.4e+07	c
179	Shieh	50000	c
180	Shieh_M	2.3e+07	c
181	LW	6000000	a
182	LW_M	1000000	a
183	Shieh	9300	a
184	Shieh_M	300000000	a
185	LW	1.8e+07	b
186	LW_M	740000	b
187	Shieh	4.7e+07	b
188	Shieh_M	1.6e+07	b
189	LW	20000000	c
190	LW_M	7000000	c
191	Shieh	10000	c
192	Shieh_M	5.2e+07	c
193	LW	1.6e+07	a
194	LW_M	3000000	a
195	Shieh	20000	a
196	Shieh_M	400000000	a
197	LW	30000000	b
198	LW_M	670000	b
199	Shieh	500000000	b
200	Shieh_M	1.8e+07	b
201	LW	1.3e+07	c
202	LW_M	5000000	c
203	Shieh	2400	c
204	Shieh_M	400000000	c
