# Supplementary material for: Mucin induces CRISPR-Cas defense in an opportunistic pathogen
Source: Nat Commun. 2022 Jun 25;13:3653. doi: 10.1038/s41467-022-31330-3 (PMC9233685; doi:10.1038/s41467-022-31330-3)
Supplement: Supplementary file 8 — Source Data [file 41467_2022_31330_MOESM8_ESM.zip › Source Data/Figure 2b.xlsx]

## Sheet: Sheet 1 - fig_2B_datasource
fig_2B_datasource
	sample	bacterial_titer	rep
1	LW	50000	a
2	LW_M	50000	a
3	Shieh	50000	a
4	Shieh_M	50000	a
5	LW	50000	b
6	LW_M	50000	b
7	Shieh	50000	b
8	Shieh_M	50000	b
9	LW	50000	c
10	LW_M	50000	c
11	Shieh	50000	c
12	Shieh_M	50000	c
13	LW	3600000	a
14	LW_M	3700000	a
15	Shieh	220	a
16	Shieh_M	7400000	a
17	LW	6000000	b
18	LW_M	3700000	b
19	Shieh	1670	b
20	Shieh_M	1720	b
21	LW	600000	c
22	LW_M	3400000	c
23	Shieh	2530	c
24	Shieh_M	6000000	c
25	LW	152000	a
26	LW_M	500000	a
27	Shieh	304000	a
28	Shieh_M	3500000	a
29	LW	33000	b
30	LW_M	324000	b
31	Shieh	276000	b
32	Shieh_M	2300000	b
33	LW	1330	c
34	LW_M	211000	c
35	Shieh	2800000	c
36	Shieh_M	2000000	c
37	LW	4000	a
38	LW_M	129000	a
39	Shieh	8500000	a
40	Shieh_M	470000	a
41	LW	11000	b
42	LW_M	256000	b
43	Shieh	900000	b
44	Shieh_M	3400000	b
45	LW	22000	c
46	LW_M	226000	c
47	Shieh	15800000	c
48	Shieh_M	3300000	c
49	LW	5400	a
50	LW_M	79000	a
51	Shieh	5800000	a
52	Shieh_M	1440000	a
53	LW	2720	b
54	LW_M	161000	b
55	Shieh	558000	b
56	Shieh_M	2800000	b
57	LW	1010	c
58	LW_M	302000	c
59	Shieh	12500000	c
60	Shieh_M	776000	c
61	LW	310	a
62	LW_M	122000	a
63	Shieh	443000	a
64	Shieh_M	1410000	a
65	LW	460	b
66	LW_M	264000	b
67	Shieh	135000	b
68	Shieh_M	1300000	b
69	LW	100	c
70	LW_M	38000	c
71	Shieh	1200000	c
72	Shieh_M	333000	c
73	LW	50	a
74	LW_M	218000	a
75	Shieh	35000	a
76	Shieh_M	2020000	a
77	LW	1960	b
78	LW_M	262000	b
79	Shieh	600000	b
80	Shieh_M	937000	b
81	LW	1140	c
82	LW_M	290000	c
83	Shieh	700000	c
84	Shieh_M	398000	c
85	LW	130	a
86	LW_M	67000	a
87	Shieh	297000	a
88	Shieh_M	1500000	a
89	LW	1400	b
90	LW_M	69000	b
91	Shieh	1140000	b
92	Shieh_M	312000	b
93	LW	330	c
94	LW_M	112000	c
95	Shieh	183000	c
96	Shieh_M	126000	c
97	LW	2380	a
98	LW_M	600000	a
99	Shieh	24000	a
100	Shieh_M	7000000	a
101	LW	1000	b
102	LW_M	766000	b
103	Shieh	3770000	b
104	Shieh_M	4300000	b
105	LW	140	c
106	LW_M	2000000	c
107	Shieh	3300000	c
108	Shieh_M	1000000	c
109	LW	310	a
110	LW_M	191000	a
111	Shieh	5640	a
112	Shieh_M	4800000	a
113	LW	990	b
114	LW_M	173000	b
115	Shieh	648000	b
116	Shieh_M	12100000	b
117	LW	420	c
118	LW_M	1700000	c
119	Shieh	758000	c
120	Shieh_M	375000	c
121	LW	970	a
122	LW_M	610000	a
123	Shieh	42000	a
124	Shieh_M	2500000	a
125	LW	400	b
126	LW_M	360000	b
127	Shieh	228000	b
128	Shieh_M	4900000	b
129	LW	460	c
130	LW_M	2400000	c
131	Shieh	800000	c
132	Shieh_M	75000	c
133	LW	100	a
134	LW_M	3000	a
135	Shieh	33000	a
136	Shieh_M	207000	a
137	LW	0	b
138	LW_M	6270	b
139	Shieh	1000	b
140	Shieh_M	1700000	b
141	LW	30	c
142	Shieh	600000	c
143	Shieh_M	30000	c
144	LW	145000	ctrl
145	LW_M	500000	ctrl
146	Shieh	700	ctrl
147	Shieh_M	5300000	ctrl
148	LW	20000	ctrl
149	LW_M	2300000	ctrl
150	Shieh	3900000	ctrl
151	Shieh_M	7600000	ctrl
152	LW	149000	ctrl
153	LW_M	337000	ctrl
154	Shieh	15800000	ctrl
155	Shieh_M	380000	ctrl
156	LW	4460	ctrl
157	LW_M	178000	ctrl
158	Shieh	3500000	ctrl
159	Shieh_M	344000	ctrl
160	LW	940	ctrl
161	LW_M	167000	ctrl
162	Shieh	262000	ctrl
163	Shieh_M	280000	ctrl
164	LW	1010	ctrl
165	LW_M	184000	ctrl
166	Shieh	72000	ctrl
167	Shieh_M	1400000	ctrl
168	LW	100	ctrl
169	LW_M	21000	ctrl
170	Shieh	16000	ctrl
171	Shieh_M	178000	ctrl
172	LW	60	ctrl
173	LW_M	656000	ctrl
174	Shieh	50000	ctrl
175	Shieh_M	3700000	ctrl
176	LW	10	ctrl
177	LW_M	500000	ctrl
178	Shieh	10000	ctrl
179	Shieh_M	1600000	ctrl
180	LW	0	ctrl
181	LW_M	800000	ctrl
182	Shieh	15000	ctrl
183	Shieh_M	9400000	ctrl
184	LW	0	ctrl
185	LW_M	1500000	ctrl
186	Shieh	530	ctrl
187	Shieh_M	22000	ctrl
