# Supplementary material for: Mucin induces CRISPR-Cas defense in an opportunistic pathogen
Source: Nat Commun. 2022 Jun 25;13:3653. doi: 10.1038/s41467-022-31330-3 (PMC9233685; doi:10.1038/s41467-022-31330-3)
Supplement: Supplementary file 8 — Source Data [file 41467_2022_31330_MOESM8_ESM.zip › Source Data/Figure 3a VIB.xlsx]

## Sheet: Sheet 1 - fig_3A_VIB_datasource
fig_3A_VIB_datasource
	week	sample	locus	n	percentage
1	1	LW	C2_spacers	0	0
2	1	LW	noC2spacers	1	1
3	1	LW_M	C2_spacers	0	0
4	1	LW_M	noC2spacers	1	1
5	1	Shieh	C2_spacers	0	0
6	1	Shieh	noC2spacers	3	1
7	1	Shieh_M	C2_spacers	0	0
8	1	Shieh_M	noC2spacers	4	1
9	2	LW	C2_spacers	0	0
10	2	LW	noC2spacers	8	1
11	2	LW_M	C2_spacers	3	0.2
12	2	LW_M	noC2spacers	12	0.8
13	2	Shieh	C2_spacers	0	0
14	2	Shieh	noC2spacers	12	1
15	2	Shieh_M	C2_spacers	1	0.0833333333333333
16	2	Shieh_M	noC2spacers	11	0.916666666666667
17	3	LW	C2_spacers	0	0
18	3	LW	noC2spacers	2	1
19	3	LW_M	C2_spacers	2	0.4
20	3	LW_M	noC2spacers	3	0.6
21	3	Shieh	C2_spacers	0	0
22	3	Shieh	noC2spacers	10	1
23	3	Shieh_M	C2_spacers	0	0
24	3	Shieh_M	noC2spacers	28	1
25	4	LW	C2_spacers	1	0.0666666666666667
26	4	LW	noC2spacers	14	0.933333333333333
27	4	LW_M	C2_spacers	7	0.4375
28	4	LW_M	noC2spacers	9	0.5625
29	4	Shieh	C2_spacers	0	0
30	4	Shieh	noC2spacers	15	1
31	4	Shieh_M	C2_spacers	0	0
32	4	Shieh_M	noC2spacers	15	1
33	5	LW	C2_spacers	1	0.0625
34	5	LW	noC2spacers	15	0.9375
35	5	LW_M	C2_spacers	8	0.533333333333333
36	5	LW_M	noC2spacers	7	0.466666666666667
37	5	Shieh	C2_spacers	0	0
38	5	Shieh	noC2spacers	16	1
39	5	Shieh_M	C2_spacers	0	0
40	5	Shieh_M	noC2spacers	17	1
41	6	LW	C2_spacers	1	0.0384615384615385
42	6	LW	noC2spacers	25	0.961538461538462
43	6	LW_M	C2_spacers	11	0.458333333333333
44	6	LW_M	noC2spacers	13	0.541666666666667
45	6	Shieh	C2_spacers	0	0
46	6	Shieh	noC2spacers	24	1
47	6	Shieh_M	C2_spacers	6	0.214285714285714
48	6	Shieh_M	noC2spacers	22	0.785714285714286
49	7	LW	C2_spacers	1	0.0416666666666667
50	7	LW	noC2spacers	23	0.958333333333333
51	7	LW_M	C2_spacers	13	0.541666666666667
52	7	LW_M	noC2spacers	11	0.458333333333333
53	7	Shieh	C2_spacers	0	0
54	7	Shieh	noC2spacers	24	1
55	7	Shieh_M	C2_spacers	6	0.25
56	7	Shieh_M	noC2spacers	18	0.75
57	8	LW	C2_spacers	1	0.0416666666666667
58	8	LW	noC2spacers	23	0.958333333333333
59	8	LW_M	C2_spacers	10	0.416666666666667
60	8	LW_M	noC2spacers	14	0.583333333333333
61	8	Shieh	C2_spacers	0	0
62	8	Shieh	noC2spacers	24	1
63	8	Shieh_M	C2_spacers	4	0.166666666666667
64	8	Shieh_M	noC2spacers	20	0.833333333333333
65	10	LW	C2_spacers	0	0
66	10	LW	noC2spacers	24	1
67	10	LW_M	C2_spacers	10	0.416666666666667
68	10	LW_M	noC2spacers	14	0.583333333333333
69	10	Shieh	C2_spacers	0	0
70	10	Shieh	noC2spacers	24	1
71	10	Shieh_M	C2_spacers	0	0
72	10	Shieh_M	noC2spacers	24	1
73	12	LW	C2_spacers	0	0
74	12	LW	noC2spacers	24	1
75	12	LW_M	C2_spacers	13	0.541666666666667
76	12	LW_M	noC2spacers	11	0.458333333333333
77	12	Shieh	C2_spacers	0	0
78	12	Shieh	noC2spacers	24	1
79	12	Shieh_M	C2_spacers	0	0
80	12	Shieh_M	noC2spacers	24	1
81	15	LW	C2_spacers	0	0
82	15	LW	noC2spacers	11	1
83	15	LW_M	C2_spacers	11	0.6875
84	15	LW_M	noC2spacers	5	0.3125
85	15	Shieh	C2_spacers	0	0
86	15	Shieh	noC2spacers	24	1
87	15	Shieh_M	C2_spacers	0	0
88	15	Shieh_M	noC2spacers	24	1
