# Supplementary material for: Mucin induces CRISPR-Cas defense in an opportunistic pathogen
Source: Nat Commun. 2022 Jun 25;13:3653. doi: 10.1038/s41467-022-31330-3 (PMC9233685; doi:10.1038/s41467-022-31330-3)
Supplement: Supplementary file 8 — Source Data [file 41467_2022_31330_MOESM8_ESM.zip › Source Data/Figure 3b.xlsx]

## Sheet: Sheet 1 - fig_3B_datasource
fig_3B_datasource
	sample	totalSpacers	rep	Morphology
1	LW	0	A	Rough
2	LW	0	A	Rough
3	LW	1	A	Rough
4	LW	0	A	Rough
5	LW	0	A	Rough
11	LW	0	B	Rough
12	LW	0	B	Rough
13	LW	1	B	Rough
14	LW	2	B	Rough
15	LW	1	B	Rough
16	LW	1	B	Rough
17	LW	1	B	Rough
18	LW	0	C	Rough
19	LW	0	C	Rough
20	LW	0	C	Rough
21	LW	0	C	Rough
22	LW	0	C	Rough
23	LW_M	1	D	Rhizoid
24	LW_M	1	D	Rhizoid
25	LW_M	8	D	Rhizoid
26	LW_M	1	D	Rhizoid
27	LW_M	8	D	Rhizoid
28	LW_M	4	D	Rough
29	LW_M	5	D	Rhizoid
30	LW_M	6	D	Rhizoid
31	LW_M	4	D	Rough
32	LW_M	3	D	Rough
33	LW_M	0	D	Rough
34	LW_M	2	D	Rhizoid
35	LW_M	4	D	Rhizoid
36	LW_M	4	D	Rhizoid
37	LW_M	1	D	Rhizoid
38	LW_M	7	D	Rough
39	LW_M	8	D	Rhizoid
40	LW_M	7	D	Rhizoid
41	LW_M	1	D	Rhizoid
42	LW_M	5	D	Rhizoid
43	LW_M	5	D	Rough
44	LW_M	4	E	Rhizoid
45	LW_M	5	E	Rhizoid
46	LW_M	1	E	Rough
47	LW_M	3	E	Rhizoid
48	LW_M	0	E	Rough
49	LW_M	0	E	Rhizoid
50	LW_M	3	E	Rhizoid
51	LW_M	1	E	Rough
52	LW_M	7	E	Rough
53	LW_M	7	E	Rough
54	LW_M	1	E	Rhizoid
55	LW_M	0	E	Rhizoid
56	LW_M	1	E	Rhizoid
57	LW_M	2	E	Rhizoid
58	LW_M	0	E	Rough
59	LW_M	0	E	Rhizoid
60	LW_M	0	E	Rhizoid
61	LW_M	0	E	Rough
62	LW_M	0	E	Rhizoid
63	LW_M	0	E	Rhizoid
64	LW_M	1	E	Rhizoid
65	LW_M	6	E	Rough
66	LW_M	0	E	Rhizoid
67	LW_M	4	E	Rough
68	LW_M	3	E	Rough
69	LW_M	7	E	Rough
70	LW_M	2	F	Rhizoid
71	LW_M	10	F	Rhizoid
72	LW_M	9	F	Rhizoid
73	LW_M	1	F	Rough
74	LW_M	3	F	Rhizoid
75	LW_M	3	F	Rhizoid
76	LW_M	6	F	Rhizoid
77	LW_M	5	F	Rhizoid
78	LW_M	3	F	Rhizoid
79	LW_M	9	F	Rough
80	LW_M	0	F	Rough
81	LW_M	7	F	Rhizoid
82	LW_M	7	F	Rhizoid
83	LW_M	6	F	Rhizoid
84	LW_M	0	F	Rough
85	Shieh	0	G	Rhizoid
86	Shieh_M	0	G	Rough
87	Shieh	0	G	Rhizoid
88	Shieh	0	G	Rhizoid
89	Shieh	0	G	Rough
90	Shieh	0	G	Rhizoid
91	Shieh	0	G	Rhizoid
92	Shieh	0	H	Rhizoid
93	Shieh	0	H	Rhizoid
94	Shieh	0	H	Rhizoid
95	Shieh	0	H	Rhizoid
96	Shieh	0	H	Rough
97	Shieh	0	I	Rough
98	Shieh	0	I	Rhizoid
99	Shieh_M	0	I	Rhizoid
100	Shieh	0	I	Rough
101	Shieh	0	I	Rhizoid
102	Shieh_M	0	J	Rhizoid
103	Shieh_M	0	J	Rhizoid
104	Shieh_M	1	J	Rough
105	Shieh_M	1	J	Rhizoid
106	Shieh_M	0	J	Rhizoid
107	Shieh_M	0	J	Rhizoid
108	Shieh_M	3	J	Rough
109	Shieh_M	0	J	Rhizoid
110	Shieh_M	3	J	Rough
111	Shieh_M	3	J	Rough
112	Shieh_M	3	J	Rough
113	Shieh_M	3	J	Rough
114	Shieh_M	3	J	Rough
115	Shieh_M	0	K	Rough
116	Shieh_M	0	K	Rhizoid
117	Shieh_M	0	K	Rough
118	Shieh_M	0	L	Rough
119	Shieh_M	0	L	Rhizoid
120	Shieh_M	0	L	Rough
121	Shieh_M	1	L	Rhizoid
122	Shieh_M	0	L	Rough
123	Shieh_M	1	L	Rhizoid
124	Shieh_M	1	L	Rhizoid
125	Shieh_M	1	L	Rhizoid
126	Shieh_M	1	L	Rhizoid
127	Shieh_M	0	L	Rough
129	LW	0	A	Rough
130	LW	0	A	Rough
131	LW	1	A	Rough
132	LW	0	A	Rough
133	LW	0	A	Rough
139	LW	0	B	Rough
140	LW	0	B	Rough
141	LW	1	B	Rough
142	LW	2	B	Rough
143	LW	1	B	Rough
144	LW	1	B	Rough
145	LW	1	B	Rough
146	LW	0	C	Rough
147	LW	0	C	Rough
148	LW	0	C	Rough
149	LW	0	C	Rough
150	LW	0	C	Rough
151	LW_M	1	D	Rhizoid
152	LW_M	1	D	Rhizoid
153	LW_M	8	D	Rhizoid
154	LW_M	1	D	Rhizoid
155	LW_M	8	D	Rhizoid
156	LW_M	4	D	Rough
157	LW_M	5	D	Rhizoid
158	LW_M	6	D	Rhizoid
159	LW_M	4	D	Rough
160	LW_M	3	D	Rough
161	LW_M	0	D	Rough
162	LW_M	2	D	Rhizoid
163	LW_M	4	D	Rhizoid
164	LW_M	4	D	Rhizoid
165	LW_M	1	D	Rhizoid
166	LW_M	7	D	Rough
167	LW_M	8	D	Rhizoid
168	LW_M	7	D	Rhizoid
169	LW_M	1	D	Rhizoid
170	LW_M	5	D	Rhizoid
171	LW_M	5	D	Rough
172	LW_M	4	E	Rhizoid
173	LW_M	5	E	Rhizoid
174	LW_M	1	E	Rough
175	LW_M	3	E	Rhizoid
176	LW_M	0	E	Rough
177	LW_M	0	E	Rhizoid
178	LW_M	3	E	Rhizoid
179	LW_M	1	E	Rough
180	LW_M	7	E	Rough
181	LW_M	7	E	Rough
182	LW_M	1	E	Rhizoid
183	LW_M	0	E	Rhizoid
184	LW_M	1	E	Rhizoid
185	LW_M	2	E	Rhizoid
186	LW_M	0	E	Rough
187	LW_M	0	E	Rhizoid
188	LW_M	0	E	Rhizoid
189	LW_M	0	E	Rough
190	LW_M	0	E	Rhizoid
191	LW_M	0	E	Rhizoid
192	LW_M	1	E	Rhizoid
193	LW_M	6	E	Rough
194	LW_M	0	E	Rhizoid
195	LW_M	4	E	Rough
196	LW_M	3	E	Rough
197	LW_M	7	E	Rough
198	LW_M	2	F	Rhizoid
199	LW_M	10	F	Rhizoid
200	LW_M	9	F	Rhizoid
201	LW_M	1	F	Rough
202	LW_M	3	F	Rhizoid
203	LW_M	3	F	Rhizoid
204	LW_M	6	F	Rhizoid
205	LW_M	5	F	Rhizoid
206	LW_M	3	F	Rhizoid
207	LW_M	9	F	Rough
208	LW_M	0	F	Rough
209	LW_M	7	F	Rhizoid
210	LW_M	7	F	Rhizoid
211	LW_M	6	F	Rhizoid
212	LW_M	0	F	Rough
213	Shieh	0	G	Rhizoid
214	Shieh_M	0	G	Rough
215	Shieh	0	G	Rhizoid
216	Shieh	0	G	Rhizoid
217	Shieh	0	G	Rough
218	Shieh	0	G	Rhizoid
219	Shieh	0	G	Rhizoid
220	Shieh	0	H	Rhizoid
221	Shieh	0	H	Rhizoid
222	Shieh	0	H	Rhizoid
223	Shieh	0	H	Rhizoid
224	Shieh	0	H	Rough
225	Shieh	0	I	Rough
226	Shieh	0	I	Rhizoid
227	Shieh_M	0	I	Rhizoid
228	Shieh	0	I	Rough
229	Shieh	0	I	Rhizoid
230	Shieh_M	0	J	Rhizoid
231	Shieh_M	0	J	Rhizoid
232	Shieh_M	1	J	Rough
233	Shieh_M	1	J	Rhizoid
234	Shieh_M	0	J	Rhizoid
235	Shieh_M	0	J	Rhizoid
236	Shieh_M	3	J	Rough
237	Shieh_M	0	J	Rhizoid
238	Shieh_M	3	J	Rough
239	Shieh_M	3	J	Rough
240	Shieh_M	3	J	Rough
241	Shieh_M	3	J	Rough
242	Shieh_M	3	J	Rough
243	Shieh_M	0	K	Rough
244	Shieh_M	0	K	Rhizoid
245	Shieh_M	0	K	Rough
246	Shieh_M	0	L	Rough
247	Shieh_M	0	L	Rhizoid
248	Shieh_M	0	L	Rough
249	Shieh_M	1	L	Rhizoid
250	Shieh_M	0	L	Rough
251	Shieh_M	1	L	Rhizoid
252	Shieh_M	1	L	Rhizoid
253	Shieh_M	1	L	Rhizoid
254	Shieh_M	1	L	Rhizoid
255	Shieh_M	0	L	Rough
