# Supplementary material for: Mucin induces CRISPR-Cas defense in an opportunistic pathogen
Source: Nat Commun. 2022 Jun 25;13:3653. doi: 10.1038/s41467-022-31330-3 (PMC9233685; doi:10.1038/s41467-022-31330-3)
Supplement: Supplementary file 8 — Source Data [file 41467_2022_31330_MOESM8_ESM.zip › Source Data/Figure 3c.xlsx]

## Sheet: Sheet 1 - fig_3C_datasource
fig_3C_datasource
	sample	Morphology	n	ratio
1	LW	Rough	34	1
2	LW_M	Rhizoid	82	0.66
3	LW_M	Rough	42	0.34
4	Shieh	Rhizoid	22	0.73
5	Shieh	Rough	8	0.27
6	Shieh_M	Rhizoid	28	0.5
7	Shieh_M	Rough	28	0.5
