# Supplementary material for: Mucin induces CRISPR-Cas defense in an opportunistic pathogen
Source: Nat Commun. 2022 Jun 25;13:3653. doi: 10.1038/s41467-022-31330-3 (PMC9233685; doi:10.1038/s41467-022-31330-3)
Supplement: Supplementary file 8 — Source Data [file 41467_2022_31330_MOESM8_ESM.zip › Source Data/Figure 4a.xlsx]

## Sheet: Sheet 1 - fig_4A_datasource
fig_4A_datasource
	sample	max_od	Morphology	phage
1	LW	0.67	Rough	yes
2	LW	0.68	Rough	yes
3	LW	0.605	Rough	yes
4	LW	0.595666667	Rough	yes
5	LW	0.35	Rough	yes
6	B245	0.185	Rhizoid	yes
7	B245	0.255333333	Rhizoid	yes
8	B245	0.235333333	Rhizoid	yes
9	B245	0.19	Rhizoid	yes
10	B245	0.13	Rhizoid	yes
11	LW	0.37	Rough	yes
12	LW	0.265666667	Rough	yes
13	LW	0.365666667	Rough	yes
14	LW	0.265333333	Rough	yes
15	LW	0.255	Rough	yes
16	LW	0.216333333	Rough	yes
17	LW	0.22	Rough	yes
18	LW	0.39	Rough	yes
19	LW	0.325333333	Rough	yes
20	LW	0.315	Rough	yes
21	LW	0.395333333	Rough	yes
22	LW	0.335	Rough	yes
23	LW_M	0.386	Rhizoid	yes
24	LW_M	0.396	Rhizoid	yes
25	LW_M	0.385666667	Rhizoid	yes
26	LW_M	0.24	Rhizoid	yes
27	LW_M	0.31	Rhizoid	yes
28	LW_M	0.27	Rough	yes
29	LW_M	0.375333333	Rhizoid	yes
30	LW_M	0.375	Rhizoid	yes
31	LW_M	0.286	Rough	yes
32	LW_M	0.325	Rough	yes
33	LW_M	0.295333333	Rough	yes
34	LW_M	0.425	Rhizoid	yes
35	LW_M	0.465666667	Rhizoid	yes
36	LW_M	0.475666667	Rhizoid	yes
37	LW_M	0.455	Rhizoid	yes
38	LW_M	0.435333333	Rough	yes
39	LW_M	0.485	Rhizoid	yes
40	LW_M	0.215666667	Rhizoid	yes
41	LW_M	0.18	Rhizoid	yes
42	LW_M	0.39	Rhizoid	yes
43	LW_M	0.23	Rough	yes
44	LW_M	0.485333333	Rhizoid	yes
45	LW_M	0.425	Rhizoid	yes
46	LW_M	0.495666667	Rough	yes
47	LW_M	0.26	Rhizoid	yes
48	LW_M	0.5	Rough	yes
49	LW_M	0.700333333	Rhizoid	yes
50	LW_M	0.375	Rhizoid	yes
51	LW_M	0.385333333	Rough	yes
52	LW_M	0.315	Rough	yes
53	LW_M	0.315	Rough	yes
54	LW_M	0.475333333	Rhizoid	yes
55	LW_M	0.195333333	Rhizoid	yes
56	LW_M	0.375	Rhizoid	yes
57	LW_M	0.385	Rhizoid	yes
58	LW_M	0.625666667	Rough	yes
59	LW_M	0.175	Rhizoid	yes
60	LW_M	0.205333333	Rhizoid	yes
61	LW_M	0.617	Rough	yes
62	LW_M	0.195333333	Rhizoid	yes
63	LW_M	0.185	Rhizoid	yes
64	LW_M	0.175	Rhizoid	yes
65	LW_M	0.365333333	Rough	yes
66	LW_M	0.18	Rhizoid	yes
67	LW_M	0.29	Rough	yes
68	LW_M	0.28	Rough	yes
69	LW_M	0.31	Rough	yes
70	LW_M	0.499	Rhizoid	yes
71	LW_M	0.385	Rhizoid	yes
72	LW_M	0.3	Rhizoid	yes
73	LW_M	0.32	Rough	yes
74	LW_M	0.245333333	Rhizoid	yes
75	LW_M	0.195666667	Rhizoid	yes
76	LW_M	0.405	Rhizoid	yes
77	LW_M	0.355333333	Rhizoid	yes
78	LW_M	0.375666667	Rhizoid	yes
79	LW_M	0.366	Rough	yes
80	LW_M	0.335	Rough	yes
81	LW_M	0.19	Rhizoid	yes
82	LW_M	0.32	Rhizoid	yes
83	LW_M	0.21	Rhizoid	yes
84	LW_M	0.23	Rough	yes
85	Shieh	0.16	Rhizoid	yes
86	Shieh_M	0.68	Rough	yes
87	Shieh	0.48	Rhizoid	yes
88	Shieh	0.46	Rhizoid	yes
89	Shieh	0.5	Rough	yes
90	Shieh	0.49	Rhizoid	yes
91	Shieh	0.42	Rhizoid	yes
92	Shieh	0.31	Rhizoid	yes
93	Shieh	0.485666667	Rhizoid	yes
94	Shieh	0.34	Rhizoid	yes
95	Shieh	0.35	Rhizoid	yes
96	Shieh	0.21	Rough	yes
97	Shieh	0.59	Rough	yes
98	Shieh	0.24	Rhizoid	yes
99	Shieh_M	0.435333333	Rhizoid	yes
100	Shieh	0.19	Rough	yes
101	Shieh	0.53	Rhizoid	yes
102	Shieh_M	0.28	Rhizoid	yes
103	Shieh_M	0.27	Rhizoid	yes
104	Shieh_M	0.466	Rough	yes
105	Shieh_M	0.265333333	Rhizoid	yes
106	Shieh_M	0.245	Rhizoid	yes
107	Shieh_M	0.245	Rhizoid	yes
108	Shieh_M	0.475666667	Rough	yes
109	Shieh_M	0.285333333	Rhizoid	yes
110	Shieh_M	0.475666667	Rough	yes
111	Shieh_M	0.42	Rough	yes
112	Shieh_M	0.43	Rough	yes
113	Shieh_M	0.44	Rough	yes
114	Shieh_M	0.47	Rough	yes
115	Shieh_M	0.436	Rough	yes
116	Shieh_M	0.245	Rhizoid	yes
117	Shieh_M	0.315666667	Rough	yes
118	Shieh_M	0.35	Rough	yes
119	Shieh_M	0.315	Rhizoid	yes
120	Shieh_M	0.345333333	Rough	yes
121	Shieh_M	0.355666667	Rhizoid	yes
122	Shieh_M	0.275333333	Rough	yes
123	Shieh_M	0.275333333	Rhizoid	yes
124	Shieh_M	0.285	Rhizoid	yes
125	Shieh_M	0.295	Rhizoid	yes
126	Shieh_M	0.275333333	Rhizoid	yes
127	Shieh_M	0.29	Rough	yes
140	LW	0.64	Rough	no
141	LW	0.64	Rough	no
142	LW	0.555333333	Rough	no
143	LW	0.567333333	Rough	no
144	LW	0.38	Rough	no
145	B245	0.415	Rhizoid	no
146	B245	0.425333333	Rhizoid	no
147	B245	0.385	Rhizoid	no
148	B245	0.38	Rhizoid	no
149	B245	0.45	Rhizoid	no
150	LW	0.35	Rough	no
151	LW	0.255333333	Rough	no
152	LW	0.345333333	Rough	no
153	LW	0.255333333	Rough	no
154	LW	0.255	Rough	no
155	LW	0.215666667	Rough	no
156	LW	0.23	Rough	no
157	LW	0.39	Rough	no
158	LW	0.315333333	Rough	no
159	LW	0.325	Rough	no
160	LW	0.397	Rough	no
161	LW	0.335333333	Rough	no
162	LW_M	0.355666667	Rhizoid	no
163	LW_M	0.376333333	Rhizoid	no
164	LW_M	0.366	Rhizoid	no
165	LW_M	0.25	Rhizoid	no
166	LW_M	0.35	Rhizoid	no
167	LW_M	0.26	Rough	no
168	LW_M	0.375333333	Rhizoid	no
169	LW_M	0.365	Rhizoid	no
170	LW_M	0.285	Rough	no
171	LW_M	0.305333333	Rough	no
172	LW_M	0.295666667	Rough	no
173	LW_M	0.416	Rhizoid	no
174	LW_M	0.445333333	Rhizoid	no
175	LW_M	0.455666667	Rhizoid	no
176	LW_M	0.435333333	Rhizoid	no
177	LW_M	0.425666667	Rough	no
178	LW_M	0.455333333	Rhizoid	no
179	LW_M	0.255	Rhizoid	no
180	LW_M	0.21	Rhizoid	no
181	LW_M	0.39	Rhizoid	no
182	LW_M	0.27	Rough	no
183	LW_M	0.445666667	Rhizoid	no
184	LW_M	0.396	Rhizoid	no
185	LW_M	0.486	Rough	no
186	LW_M	0.26	Rhizoid	no
187	LW_M	0.5	Rough	no
188	LW_M	0.698333333	Rhizoid	no
189	LW_M	0.325	Rhizoid	no
190	LW_M	0.375333333	Rough	no
191	LW_M	0.305666667	Rough	no
192	LW_M	0.305	Rough	no
193	LW_M	0.470333333	Rhizoid	no
194	LW_M	0.211666667	Rhizoid	no
195	LW_M	0.360666667	Rhizoid	no
196	LW_M	0.392	Rhizoid	no
197	LW_M	0.605333333	Rough	no
198	LW_M	0.175666667	Rhizoid	no
199	LW_M	0.205333333	Rhizoid	no
200	LW_M	0.605666667	Rough	no
201	LW_M	0.196	Rhizoid	no
202	LW_M	0.185	Rhizoid	no
203	LW_M	0.175	Rhizoid	no
204	LW_M	0.345	Rough	no
205	LW_M	0.17	Rhizoid	no
206	LW_M	0.3	Rough	no
207	LW_M	0.3	Rough	no
208	LW_M	0.31	Rough	no
209	LW_M	0.485	Rhizoid	no
210	LW_M	0.365333333	Rhizoid	no
211	LW_M	0.31	Rhizoid	no
212	LW_M	0.34	Rough	no
213	LW_M	0.256333333	Rhizoid	no
214	LW_M	0.135	Rhizoid	no
215	LW_M	0.395666667	Rhizoid	no
216	LW_M	0.300666667	Rhizoid	no
217	LW_M	0.335	Rhizoid	no
218	LW_M	0.365333333	Rough	no
219	LW_M	0.345333333	Rough	no
220	LW_M	0.24	Rhizoid	no
221	LW_M	0.33	Rhizoid	no
222	LW_M	0.2	Rhizoid	no
223	LW_M	0.24	Rough	no
224	Shieh	0.44	Rhizoid	no
225	Shieh_M	0.63	Rough	no
226	Shieh	0.45	Rhizoid	no
227	Shieh	0.43	Rhizoid	no
228	Shieh	0.46	Rough	no
229	Shieh	0.48	Rhizoid	no
230	Shieh	0.4	Rhizoid	no
231	Shieh	0.3	Rhizoid	no
232	Shieh	0.485666667	Rhizoid	no
233	Shieh	0.34	Rhizoid	no
234	Shieh	0.34	Rhizoid	no
235	Shieh	0.21	Rough	no
236	Shieh	0.62	Rough	no
237	Shieh	0.23	Rhizoid	no
238	Shieh_M	0.425	Rhizoid	no
239	Shieh	0.18	Rough	no
240	Shieh	0.47	Rhizoid	no
241	Shieh_M	0.26	Rhizoid	no
242	Shieh_M	0.26	Rhizoid	no
243	Shieh_M	0.38	Rough	no
244	Shieh_M	0.255333333	Rhizoid	no
245	Shieh_M	0.235	Rhizoid	no
246	Shieh_M	0.255	Rhizoid	no
247	Shieh_M	0.466	Rough	no
248	Shieh_M	0.275	Rhizoid	no
249	Shieh_M	0.456333333	Rough	no
250	Shieh_M	0.42	Rough	no
251	Shieh_M	0.43	Rough	no
252	Shieh_M	0.45	Rough	no
253	Shieh_M	0.47	Rough	no
254	Shieh_M	0.415	Rough	no
255	Shieh_M	0.255333333	Rhizoid	no
256	Shieh_M	0.325333333	Rough	no
257	Shieh_M	0.36	Rough	no
258	Shieh_M	0.316	Rhizoid	no
259	Shieh_M	0.35	Rough	no
260	Shieh_M	0.345333333	Rhizoid	no
261	Shieh_M	0.265	Rough	no
262	Shieh_M	0.255	Rhizoid	no
263	Shieh_M	0.275	Rhizoid	no
264	Shieh_M	0.285333333	Rhizoid	no
265	Shieh_M	0.275333333	Rhizoid	no
266	Shieh_M	0.29	Rough	no
