# Supplementary material for: Mucin induces CRISPR-Cas defense in an opportunistic pathogen
Source: Nat Commun. 2022 Jun 25;13:3653. doi: 10.1038/s41467-022-31330-3 (PMC9233685; doi:10.1038/s41467-022-31330-3)
Supplement: Supplementary file 8 — Source Data [file 41467_2022_31330_MOESM8_ESM.zip › Source Data/Figure 4b.xlsx]

## Sheet: Sheet 1 - fig_4B_datasource
fig_4B_datasource
	sample	max_od	sample.1
6	B245	0.185	B245
7	B245	0.255333333	B245
8	B245	0.235333333	B245
9	B245	0.19	B245
10	B245	0.13	B245
128	LW	0.2	LW
129	LW	0.23	LW
130	LW_M	0.29	LW_M
131	LW_M	0.13	LW_M
132	LW_M	0.34	LW_M
133	Shieh	0.14	Shieh
134	Shieh	0.15	Shieh
135	Shieh	0.16	Shieh
136	Shieh	0.16	Shieh
137	Shieh_M	0.26	Shieh_M
138	Shieh_M	0.25	Shieh_M
139	Shieh_M	0.35	Shieh_M
145	B245	0.415	B245
146	B245	0.425333333	B245
147	B245	0.385	B245
148	B245	0.38	B245
149	B245	0.45	B245
267	LW	0.43	LW
268	LW	0.22	LW
269	LW_M	0.29	LW_M
270	LW_M	0.44	LW_M
271	LW_M	0.41	LW_M
272	Shieh	0.37	Shieh
273	Shieh	0.45	Shieh
274	Shieh	0.43	Shieh
275	Shieh	0.45	Shieh
276	Shieh_M	0.26	Shieh_M
277	Shieh_M	0.24	Shieh_M
278	Shieh_M	0.33	Shieh_M
