# Supplementary material for: Mucin induces CRISPR-Cas defense in an opportunistic pathogen
Source: Nat Commun. 2022 Jun 25;13:3653. doi: 10.1038/s41467-022-31330-3 (PMC9233685; doi:10.1038/s41467-022-31330-3)
Supplement: Supplementary file 8 — Source Data [file 41467_2022_31330_MOESM8_ESM.zip › Source Data/Figure 5a.xlsx]

## Sheet: Sheet 1 - fig_5A_datasource
fig_5A_datasource
	booleanNewSpacers	max_od	Morphology	phage
23	More than 0	0.386	Rhizoid	yes
24	More than 0	0.396	Rhizoid	yes
25	More than 0	0.385666667	Rhizoid	yes
26	More than 0	0.24	Rhizoid	yes
27	More than 0	0.31	Rhizoid	yes
28	More than 0	0.27	Rough	yes
29	More than 0	0.375333333	Rhizoid	yes
30	More than 0	0.375	Rhizoid	yes
31	More than 0	0.286	Rough	yes
32	More than 0	0.325	Rough	yes
33	0	0.295333333	Rough	yes
34	More than 0	0.425	Rhizoid	yes
35	More than 0	0.465666667	Rhizoid	yes
36	More than 0	0.475666667	Rhizoid	yes
37	More than 0	0.455	Rhizoid	yes
38	More than 0	0.435333333	Rough	yes
39	More than 0	0.485	Rhizoid	yes
40	More than 0	0.215666667	Rhizoid	yes
41	More than 0	0.18	Rhizoid	yes
42	More than 0	0.39	Rhizoid	yes
43	More than 0	0.23	Rough	yes
44	More than 0	0.485333333	Rhizoid	yes
45	More than 0	0.425	Rhizoid	yes
46	More than 0	0.495666667	Rough	yes
47	More than 0	0.26	Rhizoid	yes
48	0	0.5	Rough	yes
49	0	0.700333333	Rhizoid	yes
50	More than 0	0.375	Rhizoid	yes
51	More than 0	0.385333333	Rough	yes
52	More than 0	0.315	Rough	yes
53	More than 0	0.315	Rough	yes
54	More than 0	0.475333333	Rhizoid	yes
55	0	0.195333333	Rhizoid	yes
56	More than 0	0.375	Rhizoid	yes
57	More than 0	0.385	Rhizoid	yes
58	0	0.625666667	Rough	yes
59	0	0.175	Rhizoid	yes
60	0	0.205333333	Rhizoid	yes
61	0	0.617	Rough	yes
62	0	0.195333333	Rhizoid	yes
63	0	0.185	Rhizoid	yes
64	More than 0	0.175	Rhizoid	yes
65	More than 0	0.365333333	Rough	yes
66	0	0.18	Rhizoid	yes
67	More than 0	0.29	Rough	yes
68	More than 0	0.28	Rough	yes
69	More than 0	0.31	Rough	yes
70	More than 0	0.499	Rhizoid	yes
71	More than 0	0.385	Rhizoid	yes
72	More than 0	0.3	Rhizoid	yes
73	More than 0	0.32	Rough	yes
74	More than 0	0.245333333	Rhizoid	yes
75	More than 0	0.195666667	Rhizoid	yes
76	More than 0	0.405	Rhizoid	yes
77	More than 0	0.355333333	Rhizoid	yes
78	More than 0	0.375666667	Rhizoid	yes
79	More than 0	0.366	Rough	yes
80	0	0.335	Rough	yes
81	More than 0	0.19	Rhizoid	yes
82	More than 0	0.32	Rhizoid	yes
83	More than 0	0.21	Rhizoid	yes
84	0	0.23	Rough	yes
151	More than 0	0.355666667	Rhizoid	no
152	More than 0	0.376333333	Rhizoid	no
153	More than 0	0.366	Rhizoid	no
154	More than 0	0.25	Rhizoid	no
155	More than 0	0.35	Rhizoid	no
156	More than 0	0.26	Rough	no
157	More than 0	0.375333333	Rhizoid	no
158	More than 0	0.365	Rhizoid	no
159	More than 0	0.285	Rough	no
160	More than 0	0.305333333	Rough	no
161	0	0.295666667	Rough	no
162	More than 0	0.416	Rhizoid	no
163	More than 0	0.445333333	Rhizoid	no
164	More than 0	0.455666667	Rhizoid	no
165	More than 0	0.435333333	Rhizoid	no
166	More than 0	0.425666667	Rough	no
167	More than 0	0.455333333	Rhizoid	no
168	More than 0	0.255	Rhizoid	no
169	More than 0	0.21	Rhizoid	no
170	More than 0	0.39	Rhizoid	no
171	More than 0	0.27	Rough	no
172	More than 0	0.445666667	Rhizoid	no
173	More than 0	0.396	Rhizoid	no
174	More than 0	0.486	Rough	no
175	More than 0	0.26	Rhizoid	no
176	0	0.5	Rough	no
177	0	0.698333333	Rhizoid	no
178	More than 0	0.325	Rhizoid	no
179	More than 0	0.375333333	Rough	no
180	More than 0	0.305666667	Rough	no
181	More than 0	0.305	Rough	no
182	More than 0	0.470333333	Rhizoid	no
183	0	0.211666667	Rhizoid	no
184	More than 0	0.360666667	Rhizoid	no
185	More than 0	0.392	Rhizoid	no
186	0	0.605333333	Rough	no
187	0	0.175666667	Rhizoid	no
188	0	0.205333333	Rhizoid	no
189	0	0.605666667	Rough	no
190	0	0.196	Rhizoid	no
191	0	0.185	Rhizoid	no
192	More than 0	0.175	Rhizoid	no
193	More than 0	0.345	Rough	no
194	0	0.17	Rhizoid	no
195	More than 0	0.3	Rough	no
196	More than 0	0.3	Rough	no
197	More than 0	0.31	Rough	no
198	More than 0	0.485	Rhizoid	no
199	More than 0	0.365333333	Rhizoid	no
200	More than 0	0.31	Rhizoid	no
201	More than 0	0.34	Rough	no
202	More than 0	0.256333333	Rhizoid	no
203	More than 0	0.135	Rhizoid	no
204	More than 0	0.395666667	Rhizoid	no
205	More than 0	0.300666667	Rhizoid	no
206	More than 0	0.335	Rhizoid	no
207	More than 0	0.365333333	Rough	no
208	0	0.345333333	Rough	no
209	More than 0	0.24	Rhizoid	no
210	More than 0	0.33	Rhizoid	no
211	More than 0	0.2	Rhizoid	no
212	0	0.24	Rough	no
