# Supplementary material for: Mucin induces CRISPR-Cas defense in an opportunistic pathogen
Source: Nat Commun. 2022 Jun 25;13:3653. doi: 10.1038/s41467-022-31330-3 (PMC9233685; doi:10.1038/s41467-022-31330-3)
Supplement: Supplementary file 8 — Source Data [file 41467_2022_31330_MOESM8_ESM.zip › Source Data/Figure 5b.xlsx]

## Sheet: Sheet 1 - fig_5B_datasource
fig_5B_datasource
	booleanNewSpacers	max_od	Morphology	phage
86	0	0.68	Rough	yes
99	0	0.435333333	Rhizoid	yes
102	0	0.28	Rhizoid	yes
103	0	0.27	Rhizoid	yes
104	More than 0	0.466	Rough	yes
105	More than 0	0.265333333	Rhizoid	yes
106	0	0.245	Rhizoid	yes
107	0	0.245	Rhizoid	yes
108	More than 0	0.475666667	Rough	yes
109	0	0.285333333	Rhizoid	yes
110	More than 0	0.475666667	Rough	yes
111	More than 0	0.42	Rough	yes
112	More than 0	0.43	Rough	yes
113	More than 0	0.44	Rough	yes
114	More than 0	0.47	Rough	yes
115	0	0.436	Rough	yes
116	0	0.245	Rhizoid	yes
117	0	0.315666667	Rough	yes
118	0	0.35	Rough	yes
119	0	0.315	Rhizoid	yes
120	0	0.345333333	Rough	yes
121	More than 0	0.355666667	Rhizoid	yes
122	0	0.275333333	Rough	yes
123	More than 0	0.275333333	Rhizoid	yes
124	More than 0	0.285	Rhizoid	yes
125	More than 0	0.295	Rhizoid	yes
126	More than 0	0.275333333	Rhizoid	yes
127	0	0.29	Rough	yes
214	0	0.63	Rough	no
227	0	0.425	Rhizoid	no
230	0	0.26	Rhizoid	no
231	0	0.26	Rhizoid	no
232	More than 0	0.38	Rough	no
233	More than 0	0.255333333	Rhizoid	no
234	0	0.235	Rhizoid	no
235	0	0.255	Rhizoid	no
236	More than 0	0.466	Rough	no
237	0	0.275	Rhizoid	no
238	More than 0	0.456333333	Rough	no
239	More than 0	0.42	Rough	no
240	More than 0	0.43	Rough	no
241	More than 0	0.45	Rough	no
242	More than 0	0.47	Rough	no
243	0	0.415	Rough	no
244	0	0.255333333	Rhizoid	no
245	0	0.325333333	Rough	no
246	0	0.36	Rough	no
247	0	0.316	Rhizoid	no
248	0	0.35	Rough	no
249	More than 0	0.345333333	Rhizoid	no
250	0	0.265	Rough	no
251	More than 0	0.255	Rhizoid	no
252	More than 0	0.275	Rhizoid	no
253	More than 0	0.285333333	Rhizoid	no
254	More than 0	0.275333333	Rhizoid	no
255	0	0.29	Rough	no
