# Supplementary material for: Mucin induces CRISPR-Cas defense in an opportunistic pathogen
Source: Nat Commun. 2022 Jun 25;13:3653. doi: 10.1038/s41467-022-31330-3 (PMC9233685; doi:10.1038/s41467-022-31330-3)
Supplement: Supplementary file 8 — Source Data [file 41467_2022_31330_MOESM8_ESM.zip › Source Data/Figure 6.xlsx]

## Sheet: Sheet 1 - fig_6_datasource
fig_6_datasource
	Condition	totalspacers	spacers_C1	spacers_C2
1	columnare_aeromonas_phage	1	0	1
2	columnare_aeromonas_phage	1	0	1
3	columnare_aeromonas_phage	1	0	1
4	columnare_aeromonas_phage	1	0	1
5	columnare_aeromonas_phage	0	0	0
6	columnare_aeromonas_phage	0	0	0
7	columnare_aeromonas_phage	0	0	0
8	columnare_aeromonas_phage	0	0	0
9	columnare_aeromonas_phage	1	0	1
10	columnare_aeromonas_phage	1	0	1
11	columnare_aeromonas_phage	0	0	0
12	columnare_aeromonas_phage	1	0	1
13	columnare_phage	0	0	0
14	columnare_phage	0	0	0
15	columnare_phage	0	0	0
16	columnare_phage	0	0	0
17	columnare_phage	0	0	0
18	columnare_phage	0	0	0
19	columnare_phage	0	0	0
20	columnare_phage	0	0	0
21	columnare_phage	0	0	0
22	columnare_phage	0	0	0
23	columnare_phage	0	0	0
24	columnare_phage	0	0	0
25	columnare_aeromonas_phage	1	0	1
26	columnare_aeromonas_phage	1	0	1
27	columnare_aeromonas_phage	1	0	1
28	columnare_aeromonas_phage	0	0	0
29	columnare_aeromonas_phage	0	0	0
30	columnare_aeromonas_phage	0	0	0
31	columnare_aeromonas_phage	0	0	0
32	columnare_aeromonas_phage	9	5	4
33	columnare_aeromonas_phage	1	0	1
34	columnare_aeromonas_phage	1	0	1
35	columnare_aeromonas_phage	1	0	1
36	columnare_aeromonas_phage	1	0	1
37	columnare_phage	0	0	0
38	columnare_phage	0	0	0
39	columnare_phage	0	0	0
40	columnare_phage	0	0	0
41	columnare_phage	0	0	0
42	columnare_phage	0	0	0
43	columnare_phage	1	0	1
44	columnare_phage	0	0	0
45	columnare_phage	0	0	0
46	columnare_phage	0	0	0
47	columnare_phage	2	1	1
48	columnare_phage	1	1	0
49	columnare_aeromonas_phage	3	1	2
50	columnare_aeromonas_phage	2	1	1
51	columnare_aeromonas_phage	1	0	1
52	columnare_aeromonas_phage	1	0	1
53	columnare_aeromonas_phage	3	2	1
54	columnare_aeromonas_phage	3	1	2
55	columnare_aeromonas_phage	0	0	0
56	columnare_aeromonas_phage	0	0	0
57	columnare_aeromonas_phage	8	6	2
58	columnare_aeromonas_phage	8	5	3
59	columnare_aeromonas_phage	0	0	0
60	columnare_aeromonas_phage	1	0	1
61	columnare_phage	3	1	2
62	columnare_phage	2	2	0
63	columnare_phage	0	0	0
64	columnare_phage	0	0	0
65	columnare_phage	5	4	1
66	columnare_phage	0	0	0
67	columnare_phage	0	0	0
68	columnare_phage	0	0	0
69	columnare_phage	5	2	3
70	columnare_phage	0	0	0
71	columnare_phage	0	0	0
72	columnare_phage	0	0	0
73	columnare_aeromonas_phage	1	0	1
74	columnare_aeromonas_phage	1	0	1
75	columnare_aeromonas_phage	3	2	1
76	columnare_aeromonas_phage	9	2	7
77	columnare_aeromonas_phage	0	0	0
78	columnare_aeromonas_phage	0	0	0
79	columnare_aeromonas_phage	3	3	0
80	columnare_aeromonas_phage	6	3	3
81	columnare_aeromonas_phage	1	0	1
82	columnare_aeromonas_phage	1	0	1
83	columnare_aeromonas_phage	9	5	4
84	columnare_aeromonas_phage	11	6	5
85	columnare_phage	0	0	0
86	columnare_phage	0	0	0
87	columnare_phage	4	4	0
88	columnare_phage	6	4	2
89	columnare_phage	1	0	1
90	columnare_phage	0	0	0
91	columnare_phage	3	2	1
92	columnare_phage	1	1	0
93	columnare_phage	0	0	0
94	columnare_phage	0	0	0
95	columnare_phage	2	1	1
96	columnare_phage	2	1	1
