# Supplementary material for: Mucin induces CRISPR-Cas defense in an opportunistic pathogen
Source: Nat Commun. 2022 Jun 25;13:3653. doi: 10.1038/s41467-022-31330-3 (PMC9233685; doi:10.1038/s41467-022-31330-3)
Supplement: Supplementary file 8 — Source Data [file 41467_2022_31330_MOESM8_ESM.zip › Source Data/Figure 7.xlsx]

## Sheet: Sheet 1 - fig_7_datasource_upda
fig_7_datasource_updated
	condition	cond_name	replicate	tob_0	tob_.1	tob.1_titer	tob_.2	tob_.4	tob_.4_titer	tob_.6	tob_.6_titer	lb_0	lb_.1	lb_.1_titer	lb_.2	lb_.2_titer	lb_.4	lb_.4_titer	lb_.6	lb_.6_titer	day	condRep	species	titer
1	1	columnare Z	A	NA	NA	NA	NA	NA	0	18	1.8e+08	NA	NA	NA	NA	NA	NA	NA		NA	1	1A	columnare	1.8e+08
2	1	columnare Z	B	NA	NA	NA	NA	NA	0	14	1.4e+08	NA	NA	NA	NA	NA	NA	NA		NA	1	1B	columnare	1.4e+08
3	1	columnare Z	C	NA	NA	NA	NA	NA	0	22	2.2e+08	NA	NA	NA	NA	NA	NA	NA		NA	1	1C	columnare	2.2e+08
4	2	columnare R	A	NA	NA	NA	NA	316	31600000	14	1.4e+08	NA	NA	NA	NA	NA	NA	NA		NA	1	2A	columnare	85800000
5	2	columnare R	B	NA	NA	NA	NA	356	35600000	10	100000000	NA	NA	NA	NA	NA	NA	NA		NA	1	2B	columnare	67800000
6	2	columnare R	C	NA	NA	NA	NA	356	35600000	4	40000000	NA	NA	NA	NA	NA	NA	NA		NA	1	2C	columnare	35600000
7	3	Aeromonas	A	NA	NA	NA	NA	NA	NA	NA	NA	NA	NA	NA	NA	NA	NA	NA	39	3.9e+08	1	3A	columnare	NA
8	3	Aeromonas	B	NA	NA	NA	NA	NA	NA	NA	NA	NA	NA	NA	NA	NA	NA	NA	viisi-20	NA	1	3B	columnare	NA
9	3	Aeromonas	C	NA	NA	NA	NA	NA	NA	NA	NA	NA	NA	NA	NA	NA	NA	NA	16	1.6e+08	1	3C	columnare	NA
10	4	Aero + col Z	A	NA	NA	NA	NA	NA	NA	15	1.5e+08	NA	NA	NA	40	40000	1	100000		NA	1	4A	columnare	1.5e+08
11	4	Aero + col Z	B	NA	NA	NA	NA	NA	NA	14	1.4e+08	NA	NA	NA	15	15000	NA	NA		NA	1	4B	columnare	1.4e+08
12	4	Aero + col Z	C	NA	NA	NA	NA	NA	NA	15	1.5e+08	NA	NA	NA	24	24000	NA	NA		NA	1	4C	columnare	1.5e+08
13	5	Aero + col R	A	NA	NA	NA	NA	NA	NA	18	1.8e+08	NA	NA	NA	NA	NA	NA	NA	29	2.9e+08	1	5A	columnare	1.8e+08
14	5	Aero + col R	B	NA	NA	NA	NA	NA	NA	15	1.5e+08	NA	NA	NA	NA	NA	NA	NA	50	500000000	1	5B	columnare	1.5e+08
15	5	Aero + col R	C	NA	NA	NA	NA	NA	NA	16	1.6e+08	NA	NA	NA	NA	NA	NA	NA	22	2.2e+08	1	5C	columnare	1.6e+08
17	1	columnare Z	A	NA	NA	NA	NA	NA	NA	22	2.2e+08	NA	NA	NA	NA	NA	NA	NA		NA	2	1A	columnare	2.2e+08
18	1	columnare Z	B	NA	NA	NA	NA	NA	NA	30	300000000	NA	NA	NA	NA	NA	NA	NA		NA	2	1B	columnare	300000000
19	1	columnare Z	C	NA	NA	NA	NA	NA	NA	32	3.2e+08	NA	NA	NA	NA	NA	NA	NA		NA	2	1C	columnare	3.2e+08
20	2	columnare R	A	NA	NA	NA	NA	542	54200000	16	1.6e+08	NA	NA	NA	NA	NA	NA	NA		NA	2	2A	columnare	1.07e+08
21	2	columnare R	B	NA	NA	NA	NA	509	50900000	8	80000000	NA	NA	NA	NA	NA	NA	NA		NA	2	2B	columnare	65500000
22	2	columnare R	C	NA	NA	NA	NA	600	60000000	18	1.8e+08	NA	NA	NA	NA	NA	NA	NA		NA	2	2C	columnare	1.2e+08
23	3	Aeromonas	A	NA	NA	NA	NA	NA	NA	NA	NA	NA	NA	NA	NA	NA	NA	NA	17	1.7e+08	2	3A	columnare	NA
24	3	Aeromonas	B	NA	NA	NA	NA	NA	NA	NA	NA	NA	NA	NA	NA	NA	NA	NA	20	200000000	2	3B	columnare	NA
25	3	Aeromonas	C	NA	NA	NA	NA	NA	NA	NA	NA	NA	NA	NA	NA	NA	NA	NA	30	300000000	2	3C	columnare	NA
26	4	Aero + col Z	A	NA	NA	NA	NA	NA	NA	6	60000000	NA	NA	NA	NA	NA	82	8200000	1	10000000	2	4A	columnare	60000000
27	4	Aero + col Z	B	NA	NA	NA	NA	NA	NA	2	20000000	NA	NA	NA	NA	NA	40	4000000		NA	2	4B	columnare	NA
28	4	Aero + col Z	C	NA	NA	NA	NA	NA	NA	6	60000000	NA	NA	NA	NA	NA	50	5000000	1	10000000	2	4C	columnare	60000000
29	5	Aero + col R	A	NA	NA	NA	NA	137	13700000	3	30000000	NA	NA	NA	NA	NA	432	43200000	5	50000000	2	5A	columnare	13700000
30	5	Aero + col R	B	NA	NA	NA	NA	112	11200000	1	10000000	NA	NA	NA	NA	NA	474	47400000	7	70000000	2	5B	columnare	11200000
31	5	Aero + col R	C	NA	NA	NA	NA	179	17900000	3	30000000	NA	NA	NA	NA	NA	554	55400000	9	90000000	2	5C	columnare	17900000
33	1	columnare Z	A	NA	NA	NA	NA	NA	NA	38	3.8e+08	NA	NA	NA	NA	NA	NA	NA		NA	3	1A	columnare	3.8e+08
34	1	columnare Z	B	NA	NA	NA	NA	NA	NA	44	4.4e+08	NA	NA	NA	NA	NA	NA	NA		NA	3	1B	columnare	4.4e+08
35	1	columnare Z	C	NA	NA	NA	NA	NA	NA	34	3.4e+08	NA	NA	NA	NA	NA	NA	NA		NA	3	1C	columnare	3.4e+08
36	2	columnare R	A	NA	NA	NA	NA	NA	NA	25	2.5e+08	NA	NA	NA	NA	NA	NA	NA		NA	3	2A	columnare	2.5e+08
37	2	columnare R	B	NA	NA	NA	NA	NA	NA	25	2.5e+08	NA	NA	NA	NA	NA	NA	NA		NA	3	2B	columnare	2.5e+08
38	2	columnare R	C	NA	NA	NA	NA	NA	NA	25	2.5e+08	NA	NA	NA	NA	NA	NA	NA		NA	3	2C	columnare	2.5e+08
39	3	Aeromonas	A	NA	NA	NA	NA	NA	NA	NA	NA	NA	NA	NA	NA	NA	824	82400000	10	100000000	3	3A	columnare	NA
40	3	Aeromonas	B	NA	NA	NA	NA	NA	NA	NA	NA	NA	NA	NA	NA	NA	NA	NA	21	2.1e+08	3	3B	columnare	NA
41	3	Aeromonas	C	NA	NA	NA	NA	NA	NA	NA	NA	NA	NA	NA	NA	NA	NA	NA	171	1.71e+09	3	3C	columnare	NA
42	4	Aero + col Z	A	NA	NA	NA	NA	NA	NA	5	50000000	NA	NA	NA	NA	NA	94	9400000		NA	3	4A	columnare	50000000
43	4	Aero + col Z	B	NA	NA	NA	NA	NA	NA	8	80000000	NA	NA	NA	NA	NA	116	11600000	2	20000000	3	4B	columnare	80000000
44	4	Aero + col Z	C	NA	NA	NA	NA	NA	NA	17	1.7e+08	NA	NA	NA	NA	NA	87	8700000	2	20000000	3	4C	columnare	1.7e+08
45	5	Aero + col R	A	NA	NA	NA	NA	273	27300000	12	1.2e+08	NA	NA	NA	NA	NA	404	40400000	8	80000000	3	5A	columnare	73700000
46	5	Aero + col R	B	NA	NA	NA	NA	165	16500000	44	4.4e+08	NA	NA	NA	NA	NA	864	86400000	10	100000000	3	5B	columnare	2.28e+08
47	5	Aero + col R	C	NA	NA	NA	NA	317	31700000	13	1.3e+08	NA	NA	NA	NA	NA	744	74400000	23	2.3e+08	3	5C	columnare	80900000
49	1	columnare Z	A	NA	97	9700	NA	NA	NA	NA	NA	NA	NA	NA	NA	NA	NA	NA		NA	0	1A	columnare	9700
50	1	columnare Z	B	NA	62	6200	NA	NA	NA	NA	NA	NA	NA	NA	NA	NA	NA	NA		NA	0	1B	columnare	6200
51	1	columnare Z	C	NA	NA	NA	NA	NA	NA	NA	NA	NA	NA	NA	NA	NA	NA	NA		NA	0	1C	columnare	NA
52	2	columnare R	A	NA	72	7200	NA	NA	NA	NA	NA	NA	NA	NA	NA	NA	NA	NA		NA	0	2A	columnare	7200
53	2	columnare R	B	NA	127	12700	NA	NA	NA	NA	NA	NA	NA	NA	NA	NA	NA	NA		NA	0	2B	columnare	12700
54	2	columnare R	C	NA	124	12400	NA	NA	NA	NA	NA	NA	NA	NA	NA	NA	NA	NA		NA	0	2C	columnare	12400
55	3	Aeromonas	A	NA	NA	NA	NA	NA	NA	NA	NA	NA	177	17700	NA	NA	NA	NA		NA	0	3A	columnare	NA
56	3	Aeromonas	B	NA	NA	NA	NA	NA	NA	NA	NA	NA	180	18000	NA	NA	NA	NA		NA	0	3B	columnare	NA
57	3	Aeromonas	C	NA	NA	NA	NA	NA	NA	NA	NA	NA	199	19900	NA	NA	NA	NA		NA	0	3C	columnare	NA
58	4	Aero + col Z	A	NA	85	8500	NA	NA	NA	NA	NA	NA	176	17600	NA	NA	NA	NA		NA	0	4A	columnare	8500
59	4	Aero + col Z	B	NA	61	6100	NA	NA	NA	NA	NA	NA	151	15100	NA	NA	NA	NA		NA	0	4B	columnare	6100
60	4	Aero + col Z	C	NA	93	9300	NA	NA	NA	NA	NA	NA	173	17300	NA	NA	NA	NA		NA	0	4C	columnare	9300
61	5	Aero + col R	A	NA	193	19300	NA	NA	NA	NA	NA	NA	225	22500	NA	NA	NA	NA		NA	0	5A	columnare	19300
62	5	Aero + col R	B	NA	163	16300	NA	NA	NA	NA	NA	NA	200	20000	NA	NA	NA	NA		NA	0	5B	columnare	16300
63	5	Aero + col R	C	NA	211	21100	NA	NA	NA	NA	NA	NA	195	19500	NA	NA	NA	NA		NA	0	5C	columnare	21100
65	1	columnare Z	A	NA	NA	NA	NA	NA	0	18	1.8e+08	NA	NA	NA	NA	NA	NA	NA		NA	1	1A	aeromonas	NA
66	1	columnare Z	B	NA	NA	NA	NA	NA	0	14	1.4e+08	NA	NA	NA	NA	NA	NA	NA		NA	1	1B	aeromonas	NA
67	1	columnare Z	C	NA	NA	NA	NA	NA	0	22	2.2e+08	NA	NA	NA	NA	NA	NA	NA		NA	1	1C	aeromonas	NA
68	2	columnare R	A	NA	NA	NA	NA	316	31600000	14	1.4e+08	NA	NA	NA	NA	NA	NA	NA		NA	1	2A	aeromonas	NA
69	2	columnare R	B	NA	NA	NA	NA	356	35600000	10	100000000	NA	NA	NA	NA	NA	NA	NA		NA	1	2B	aeromonas	NA
70	2	columnare R	C	NA	NA	NA	NA	356	35600000	4	40000000	NA	NA	NA	NA	NA	NA	NA		NA	1	2C	aeromonas	NA
71	3	Aeromonas	A	NA	NA	NA	NA	NA	NA	NA	NA	NA	NA	NA	NA	NA	NA	NA	39	3.9e+08	1	3A	aeromonas	1.95e+08
72	3	Aeromonas	B	NA	NA	NA	NA	NA	NA	NA	NA	NA	NA	NA	NA	NA	NA	NA	viisi-20	NA	1	3B	aeromonas	NA
73	3	Aeromonas	C	NA	NA	NA	NA	NA	NA	NA	NA	NA	NA	NA	NA	NA	NA	NA	16	1.6e+08	1	3C	aeromonas	1.6e+08
74	4	Aero + col Z	A	NA	NA	NA	NA	NA	NA	15	1.5e+08	NA	NA	NA	40	40000	1	100000		NA	1	4A	aeromonas	40000
75	4	Aero + col Z	B	NA	NA	NA	NA	NA	NA	14	1.4e+08	NA	NA	NA	15	15000	NA	NA		NA	1	4B	aeromonas	15000
76	4	Aero + col Z	C	NA	NA	NA	NA	NA	NA	15	1.5e+08	NA	NA	NA	24	24000	NA	NA		NA	1	4C	aeromonas	24000
77	5	Aero + col R	A	NA	NA	NA	NA	NA	NA	18	1.8e+08	NA	NA	NA	NA	NA	NA	NA	29	2.9e+08	1	5A	aeromonas	2.9e+08
78	5	Aero + col R	B	NA	NA	NA	NA	NA	NA	15	1.5e+08	NA	NA	NA	NA	NA	NA	NA	50	500000000	1	5B	aeromonas	500000000
79	5	Aero + col R	C	NA	NA	NA	NA	NA	NA	16	1.6e+08	NA	NA	NA	NA	NA	NA	NA	22	2.2e+08	1	5C	aeromonas	2.2e+08
81	1	columnare Z	A	NA	NA	NA	NA	NA	NA	22	2.2e+08	NA	NA	NA	NA	NA	NA	NA		NA	2	1A	aeromonas	NA
82	1	columnare Z	B	NA	NA	NA	NA	NA	NA	30	300000000	NA	NA	NA	NA	NA	NA	NA		NA	2	1B	aeromonas	NA
83	1	columnare Z	C	NA	NA	NA	NA	NA	NA	32	3.2e+08	NA	NA	NA	NA	NA	NA	NA		NA	2	1C	aeromonas	NA
84	2	columnare R	A	NA	NA	NA	NA	542	54200000	16	1.6e+08	NA	NA	NA	NA	NA	NA	NA		NA	2	2A	aeromonas	NA
85	2	columnare R	B	NA	NA	NA	NA	509	50900000	8	80000000	NA	NA	NA	NA	NA	NA	NA		NA	2	2B	aeromonas	NA
86	2	columnare R	C	NA	NA	NA	NA	600	60000000	18	1.8e+08	NA	NA	NA	NA	NA	NA	NA		NA	2	2C	aeromonas	NA
87	3	Aeromonas	A	NA	NA	NA	NA	NA	NA	NA	NA	NA	NA	NA	NA	NA	NA	NA	17	1.7e+08	2	3A	aeromonas	1.7e+08
88	3	Aeromonas	B	NA	NA	NA	NA	NA	NA	NA	NA	NA	NA	NA	NA	NA	NA	NA	20	200000000	2	3B	aeromonas	200000000
89	3	Aeromonas	C	NA	NA	NA	NA	NA	NA	NA	NA	NA	NA	NA	NA	NA	NA	NA	30	300000000	2	3C	aeromonas	300000000
90	4	Aero + col Z	A	NA	NA	NA	NA	NA	NA	6	60000000	NA	NA	NA	NA	NA	82	8200000	1	10000000	2	4A	aeromonas	8200000
91	4	Aero + col Z	B	NA	NA	NA	NA	NA	NA	2	20000000	NA	NA	NA	NA	NA	40	4000000		NA	2	4B	aeromonas	4000000
92	4	Aero + col Z	C	NA	NA	NA	NA	NA	NA	6	60000000	NA	NA	NA	NA	NA	50	5000000	1	10000000	2	4C	aeromonas	5000000
93	5	Aero + col R	A	NA	NA	NA	NA	137	13700000	3	30000000	NA	NA	NA	NA	NA	432	43200000	5	50000000	2	5A	aeromonas	46600000
94	5	Aero + col R	B	NA	NA	NA	NA	112	11200000	1	10000000	NA	NA	NA	NA	NA	474	47400000	7	70000000	2	5B	aeromonas	58700000
95	5	Aero + col R	C	NA	NA	NA	NA	179	17900000	3	30000000	NA	NA	NA	NA	NA	554	55400000	9	90000000	2	5C	aeromonas	72700000
97	1	columnare Z	A	NA	NA	NA	NA	NA	NA	38	3.8e+08	NA	NA	NA	NA	NA	NA	NA		NA	3	1A	aeromonas	NA
98	1	columnare Z	B	NA	NA	NA	NA	NA	NA	44	4.4e+08	NA	NA	NA	NA	NA	NA	NA		NA	3	1B	aeromonas	NA
99	1	columnare Z	C	NA	NA	NA	NA	NA	NA	34	3.4e+08	NA	NA	NA	NA	NA	NA	NA		NA	3	1C	aeromonas	NA
100	2	columnare R	A	NA	NA	NA	NA	NA	NA	25	2.5e+08	NA	NA	NA	NA	NA	NA	NA		NA	3	2A	aeromonas	NA
101	2	columnare R	B	NA	NA	NA	NA	NA	NA	25	2.5e+08	NA	NA	NA	NA	NA	NA	NA		NA	3	2B	aeromonas	NA
102	2	columnare R	C	NA	NA	NA	NA	NA	NA	25	2.5e+08	NA	NA	NA	NA	NA	NA	NA		NA	3	2C	aeromonas	NA
103	3	Aeromonas	A	NA	NA	NA	NA	NA	NA	NA	NA	NA	NA	NA	NA	NA	824	82400000	10	100000000	3	3A	aeromonas	91200000
104	3	Aeromonas	B	NA	NA	NA	NA	NA	NA	NA	NA	NA	NA	NA	NA	NA	NA	NA	21	2.1e+08	3	3B	aeromonas	2.1e+08
105	3	Aeromonas	C	NA	NA	NA	NA	NA	NA	NA	NA	NA	NA	NA	NA	NA	NA	NA	171	1.71e+09	3	3C	aeromonas	1.71e+09
106	4	Aero + col Z	A	NA	NA	NA	NA	NA	NA	5	50000000	NA	NA	NA	NA	NA	94	9400000		NA	3	4A	aeromonas	9400000
107	4	Aero + col Z	B	NA	NA	NA	NA	NA	NA	8	80000000	NA	NA	NA	NA	NA	116	11600000	2	20000000	3	4B	aeromonas	11600000
108	4	Aero + col Z	C	NA	NA	NA	NA	NA	NA	17	1.7e+08	NA	NA	NA	NA	NA	87	8700000	2	20000000	3	4C	aeromonas	8700000
109	5	Aero + col R	A	NA	NA	NA	NA	273	27300000	12	1.2e+08	NA	NA	NA	NA	NA	404	40400000	8	80000000	3	5A	aeromonas	60200000
110	5	Aero + col R	B	NA	NA	NA	NA	165	16500000	44	4.4e+08	NA	NA	NA	NA	NA	864	86400000	10	100000000	3	5B	aeromonas	93200000
111	5	Aero + col R	C	NA	NA	NA	NA	317	31700000	13	1.3e+08	NA	NA	NA	NA	NA	744	74400000	23	2.3e+08	3	5C	aeromonas	1.52e+08
113	1	columnare Z	A	NA	97	9700	NA	NA	NA	NA	NA	NA	NA	NA	NA	NA	NA	NA		NA	0	1A	aeromonas	NA
114	1	columnare Z	B	NA	62	6200	NA	NA	NA	NA	NA	NA	NA	NA	NA	NA	NA	NA		NA	0	1B	aeromonas	NA
115	1	columnare Z	C	NA	NA	NA	NA	NA	NA	NA	NA	NA	NA	NA	NA	NA	NA	NA		NA	0	1C	aeromonas	NA
116	2	columnare R	A	NA	72	7200	NA	NA	NA	NA	NA	NA	NA	NA	NA	NA	NA	NA		NA	0	2A	aeromonas	NA
117	2	columnare R	B	NA	127	12700	NA	NA	NA	NA	NA	NA	NA	NA	NA	NA	NA	NA		NA	0	2B	aeromonas	NA
118	2	columnare R	C	NA	124	12400	NA	NA	NA	NA	NA	NA	NA	NA	NA	NA	NA	NA		NA	0	2C	aeromonas	NA
119	3	Aeromonas	A	NA	NA	NA	NA	NA	NA	NA	NA	NA	177	17700	NA	NA	NA	NA		NA	0	3A	aeromonas	17700
120	3	Aeromonas	B	NA	NA	NA	NA	NA	NA	NA	NA	NA	180	18000	NA	NA	NA	NA		NA	0	3B	aeromonas	18000
121	3	Aeromonas	C	NA	NA	NA	NA	NA	NA	NA	NA	NA	199	19900	NA	NA	NA	NA		NA	0	3C	aeromonas	19900
122	4	Aero + col Z	A	NA	85	8500	NA	NA	NA	NA	NA	NA	176	17600	NA	NA	NA	NA		NA	0	4A	aeromonas	17600
123	4	Aero + col Z	B	NA	61	6100	NA	NA	NA	NA	NA	NA	151	15100	NA	NA	NA	NA		NA	0	4B	aeromonas	15100
124	4	Aero + col Z	C	NA	93	9300	NA	NA	NA	NA	NA	NA	173	17300	NA	NA	NA	NA		NA	0	4C	aeromonas	17300
125	5	Aero + col R	A	NA	193	19300	NA	NA	NA	NA	NA	NA	225	22500	NA	NA	NA	NA		NA	0	5A	aeromonas	22500
126	5	Aero + col R	B	NA	163	16300	NA	NA	NA	NA	NA	NA	200	20000	NA	NA	NA	NA		NA	0	5B	aeromonas	20000
127	5	Aero + col R	C	NA	211	21100	NA	NA	NA	NA	NA	NA	195	19500	NA	NA	NA	NA		NA	0	5C	aeromonas	19500
